# Supplementary material for: Paracoccidioides brasiliensis presents metabolic reprogramming and secretes a serine proteinase during murine infection
Source: Virulence. 2017 Jul 13;8(7):1417–34. doi: 10.1080/21505594.2017.1355660 (PMC5711425; doi:10.1080/21505594.2017.1355660)
Supplement: KVIR_S_1355660.zip [file kvir-08-07-1355660-s001.zip]

Archive with 12 entries (12 files):
- figure s8.docx
- table s1.xlsx
- table s2.xlsx
- table s3.xlsx
- table s4.xlsx
- figure s1.docx
- figure s2.docx
- figure s3.docx
- figure s4.docx
- figure s5.docx
- figure s6.docx
- figure s7.docx
