# Supplementary material for: Paracoccidioides brasiliensis presents metabolic reprogramming and secretes a serine proteinase during murine infection
Source: Virulence. 2017 Jul 13;8(7):1417–34. doi: 10.1080/21505594.2017.1355660 (PMC5711425; doi:10.1080/21505594.2017.1355660)
Supplement: KVIR_S_1355660.zip [file kvir-08-07-1355660-s001.zip › table s1.xlsx]

## Sheet: Plan1
Supplemental Table 1: Functional categorization of transcripts up-regulated 6 hours after infection with Paracoccidioides brasiliensis.
Accession numbera	Gene Descriptionb	Ratio Infection/Controlc
Functional categoriesd
1. ENERGY
Glycolysis and Gluconeogenesis
PADG_08503	Phosphoenolpyruvate carboxykinase ATP	3.9823
PADG_08012	Fructose-bisphosphate aldolase	4.1678
Fatty Acids Oxidation
PADG_07604	Acyl-CoA dehydrogenase	13.4674
PADG_05046	Acyl-CoA dehydrogenase	3.9627
PADG_06335	Acyl-CoA dehydrogenase family protein	2.2963
PADG_08651	peroxisomal hydratase-dehydrogenase-epimerase	6.0281
PADG_05039	3-hydroxybutyryl-CoA dehydratase	2.7440
PADG_06378	Carnitine/acyl carnitine carrier	2.5154
PADG_05773	Carnitinyl-CoA dehydratase	17.0052
PADG_06247	Short chain dehydrogenase/reductase family protein	3.2281
PADG_06006	Short-chain dehydrogenase/reductase SDR	3.8291
Electron Transport and Membrane-associated Energy Conservation
PADG_06196	12-oxophytodienoate reductase	7.4333
PADG_06026	Cytochrome b-245 heavychain subunit beta	2.9471
PADG_07749	NAD(P)H:quinone oxidoreductase, type IV	2.1759
Fermentation
PADG_04701	Alcohol dehydrogenase	4.3875
PADG_05081	Aldehyde dehydrogenase	5.1373
Glyoxylate cycle
PADG_04702	Malate synthase, glyoxysomal	3.7853
2. METABOLISM
C-Compound and Carbohydrate Metabolism
PADG_06412	Mannitol 1-phosphate dehydrogenase	2.0275
PADG_07435	Sorbitol utilization protein SOU2	2.3185
PADG_06344	Glycosyl hydrolase	2.4118
PADG_06309	Glucose-methanol-choline oxidoreductase	5.3792
Amino Acid Metabolism
PADG_07618	Succinate-semialdehyde dehydrogenase	2.0114
PADG_08406	O-acetylhomoserine (Thiol)-lyase	2.7179
PADG_08044	Homoserine acetyltransferase family protein	2.1358
PADG_08543	3-dehydroshikimate dehydratase	2.3834
Nitrogen, Sulfur and Selenium Metabolism
PADG_05002	Acetamidase	2.6926
PADG_06490	Formamidase	22.7769
PADG_06062	Sulfate adenylyltransferase	3.1672
PADG_08448	Sulfite reductase flavoprotein component	3.4526
Lipid, Fatty Acid and Isoprenoid Metabolism
PADG_06345	Long-chain-fatty-acid-CoA ligase	2.9864
PADG_05970	Esterase	2.4421
PADG_07746	Cyclopentanone 1,2-monooxygenase	2.8765
PADG_05846	Phytanoyl-CoA dioxygenase family protein	3.4016
PADG_05969	2,5-dichloro-2,5-cyclohexadiene-1,4-diol dehydrogenase	3.0633
Nucleotide Metabolism
PADG_06197	Xanthine dehydrogenase, molybdopterin binding subunit	5.2492
Biosynthesis of Vitamins, Cofactors, and Prosthetic Groups
PADG_06052	Uroporphyrinogen-III C-methyltransferase	2.0721
PADG_05993	Phospholipase C 2	3.1954
PADG_08010	Pyrimidine biosynthesis enzyme THI13	2.5624
Secondary Metabolism
PADG_12043	Cysteine desulfurase, mitochondrial	3.8148
PADG_08034	Dienelactone hydrolase family protein	5.5879
PADG_06199	Phenol 2-monooxygenase	2.6148
PADG_06518	Naringenin 3-dioxygenase	2.8869
PADG_08461	Monoxygenase	2.4887
PADG_08667	Acyl-coenzyme A:6-aminopenicillanic-acid-acyltransferase	3.3727
PADG_07991	Trichodiene oxygenase	3.4436
PADG_04703	Sterigmatocystin biosynthesis monooxygenase StcW	2.0464
PADG_06324	Lovastatin nonaketide synthase	2.2282
3. CELL RESCUE, DEFENSE and VIRULENCE
Stress Response
PADG_06322	Cytochrome c peroxidase, peroxissomal	4.6806
PADG_04907	Chaperone/heat shock protein	5.0750
Detoxification
PADG_05994	Laccase IV	3.6213
4. CELL CYCLE
Cell cycle (Mitotic Cell Cycle and Cell Cycle Control)
PADG_05876	Centromere/microtubule-binding protein Cbf5	8.2204
PADG_04843	Meiosis specific protein Hop1	2.8701
PADG_06168	MACRO domain-containing protein	2.3340
PADG_06466	Transmembrane protein UsgS	2.3486
PADG_04609	SET domain-containing protein	2.0678
5. TRANSCRIPTION
RNA synthesis
PADG_07134	Histone	2.0868
PADG_06506	C6 transcription factor	2.4358
PADG_12349	Transcription initiation factor TFIID subunit 5	2.1971
RNA processing
PADG_07993	Pre-mRNA splicing factor	2.3014
PADG_07745	mRNA 3'-end-processing protein yth1	2.3309
6. PROTEIN SYNTHESIS
PADG_07803	60S ribosomal protein L12	6.5892
PADG_07732	Aspartate-tRNA(Asn) ligase	4.2278
7. PROTEIN FATE and DEGRADATION
PADG_07783	Phosphotransferase enzyme family domain-containing protein	4.0485
PADG_05042	WD domain-containing protein	2.4490
PADG_06145	F-box domain-containing protein	3.2136
PADG_07450	Ubiquitin-conjugating enzyme	4.4828
PADG_07925	ubiquitin-conjugating enzyme E2 N	2.3946
PADG_07980	Carboxypeptidase cpdS	2.1142
PADG_07809	Cysteine protease PalB	5.5628
PADG_11419	MATH and UCH domain-containing protein	2.4674
8. CELLULAR TRANSPORT, TRANSPORT FACILITIES AND TRANSPORT ROUTES
PADG_06129	AP-1 complex subunit sigma-1	2.0071
PADG_04875	Integral membrane protein	2.6555
PADG_12371	Vacuolar protein sorting-associated protein 52	2.1077
PADG_04912	AhpC/TSA family protein	2.8699
PADG_08196	CDF family cation efflux system protein	2.3644
PADG_06425	Delta(3,5)-Delta(2,4)-dienoyl-CoA isomerase	4.9906
PADG_06417	Zinc-regulated transporter 2	2.5903
PADG_05881	Vacuolar amino acid transporter 1	2.0477
PADG_06075	Aquaporin-7	2.5840
PADG_08138	ATP-binding cassette sub-family G member 5	2.1995
PADG_07808	Peroxisomal adenine nucleotide transporter 1	3.5004
PADG_08343	Peroxisomal membrane protein PMP34	2.0178
PADG_06245	ABC drug exporter AtrF	2.8444
PADG_08167	Carboxylic acid transport protein	3.9025
PADG_05728	Peptide transporter PTR2	2.5387
PADG_07684	Chromate transporter	2.6250
PADG_07787	Cystinosin	2.1849
PADG_08544	GABA permeasse	10.8085
PADG_11786	Amino acid permease	2.8809
PADG_06442	Non-classical export protein Nce102	2.0224
PADG_04543	Non-specific lipid-transfer protein	4.5130
PADG_08149	Golgi transport complex component Cog5	3.1551
PADG_08509	MFS phospholipid transporter Git1	3.3811
PADG_08041	MFS transporter	3.6943
PADG_05757	Sugar transporter	5.2652
PADG_07751	Mitochondrial integral membrane protein	8.3565
PADG_04700	UPF0041 domain protein	3.7283
PADG_07638	UPF0136 domain protein	2.0223
PADG_12014	Pleiotropic ABC efflux transporter of multiple drugs	5.8422
PADG_04829	Inner membrane transport protein yeiJ	2.8616
PADG_07610	MFS Multidrug transporter	2.3372
PADG_04733	MFS Multidrug transporter	2.2420
9. CELLULAR COMMUNICATION/SIGNAL TRANSDUCTION MECHANISM
Cellular Signalling
PADG_07908	Phospholipase D Active site motif protein	2.3958
PADG_06477	Phosphotyrosine protein phosphatase	4.7037
10. MISCELLANEOUS
PADG_07757	Helicase C-terminal domain-containing protein	2.5699
PADG_05044	Oxidoreductase partial mRNA	3.5108
PADG_07739	Festuclavine dehydrogenase	2.9943
PADG_08601	Opsin-1	3.7740
11. UNCLASSIFIED
PADG_08502	IBR domain-containing protein	2.9800
PADG_07960	Tetraspanin	2.6762
PADG_07944	FAD dependent oxidoreductase superfamily protein	2.6248
PADG_06161	Vacuolar conductance partial mRNA	3.3044
PADG_08695	Gpr1 family protein	12.7666
PADG_05080	Pyridoxamine phosphate oxidase family protein	4.2732
PADG_07584	NUDIX family hydrolase, putative	3.4141
PADG_08214	MS8	2.2697
PADG_07703	hypothetical protein	2.5569
PADG_07374	hypothetical protein	3.0009
PADG_07758	Predicted protein	2.6570
PADG_07760	Predicted protein	2.5340
PADG_08200	Predicted protein	3.8699
PADG_08385	Predicted protein	6.8852
PADG_04804	Uncharacterized protein	2.2213
PADG_04906	Uncharacterized protein	2.0965
PADG_04951	Uncharacterized protein	2.3380
PADG_05948	Uncharacterized protein	3.2628
PADG_05949	Uncharacterized protein	26.0065
PADG_05832	Uncharacterized protein	5.2097
PADG_06408	Uncharacterized protein	2.3450
PADG_04716	Uncharacterized protein	3.1595
PADG_04746	Uncharacterized protein	2.0878
PADG_07765	Uncharacterized protein	3.7200
PADG_07793	Uncharacterized protein	2.3340
PADG_06482	Uncharacterized protein	3.0230
PADG_05978	Uncharacterized protein	2.1857
PADG_07738	Uncharacterized protein	2.1783
PADG_06351	Uncharacterized protein	6.3186
PADG_05730	Uncharacterized protein	3.7391
PADG_05753	Uncharacterized protein	3.8294
PADG_05758	Uncharacterized protein	6.7020
PADG_05761	Uncharacterized protein	2.9174
PADG_05780	Uncharacterized protein	4.6178
PADG_05823	Uncharacterized protein	3.0426
PADG_05825	Uncharacterized protein	3.2014
PADG_05830	Uncharacterized protein	2.4416
PADG_05831	Uncharacterized protein	5.5848
PADG_05880	Uncharacterized protein	2.2144
PADG_08408	Uncharacterized protein	2.0347
PADG_08410	Uncharacterized protein	4.8970
PADG_07810	Uncharacterized protein	2.7693
PADG_05049	Uncharacterized protein	3.7417
PADG_07706	Uncharacterized protein	3.7010
PADG_06389	Uncharacterized protein	2.7087
PADG_06461	Uncharacterized protein	2.4215
PADG_06413	Uncharacterized protein	2.3867
PADG_06428	Uncharacterized protein	2.5046
PADG_06443	Uncharacterized protein	2.9081
PADG_08366	Uncharacterized protein	3.0772
PADG_08368	Uncharacterized protein	2.7117
PADG_08378	Uncharacterized protein	3.1329
PADG_04889	Uncharacterized protein	2.6579
PADG_06043	Uncharacterized protein	4.7345
PADG_06065	Uncharacterized protein	3.1076
PADG_06102	Uncharacterized protein	3.2217
a Identification of differentially regulated genes from Paracoccidioides genome database (http://www.broadinstitute.org/annotation/genome/paracoccidioides_brasiliensis/MultiHome.html) using the statistical package DEGSeq, the Bioconductor, using Fisher's test implemented in the package.
b Genes annotation from Paracoccidioides genome database or by homology from NCBI database (http://www.ncbi.nlm.nih.gov/)
c Infection/Control means: The level of expression in yeast cells derived from infected lung divided by the level in the control yeast cells.
d Biological process of differentially expressed proteins from MIPS (http://mips.helmholtz-muenchen.de/funcatDB/) and Uniprot databases (http://www.uniprot.org/)
