# Supplementary material for: Paracoccidioides brasiliensis presents metabolic reprogramming and secretes a serine proteinase during murine infection
Source: Virulence. 2017 Jul 13;8(7):1417–34. doi: 10.1080/21505594.2017.1355660 (PMC5711425; doi:10.1080/21505594.2017.1355660)
Supplement: KVIR_S_1355660.zip [file kvir-08-07-1355660-s001.zip › table s2.xlsx]

## Sheet: Plan1
Supplemental Table 2: Functional categorization of transcripts down-regulated after 6 hours of infection with Paracoccidioides brasiliensis
Accession numbera	Gene Descriptionb	Ratio Infection/Controlc
Functional categoriesd
1. ENERGY
Electron Transport and Membrane-associated Energy Conservation
PADG_04699	NADH-ubiquinone oxidoreductase 105 kDa subunit	0.34853
PADG_08216	NADH-ubiquinone oxidoreductase 23 kDa subunit	0.36597
PADG_07813	ATP synthase F1, gamma subunit	0.29637
PADG_08367	Cytochrome c oxidase polypeptide V	0.24721
PADG_07836	Quinone oxidoreductase	0.42720
PADG_06978	Cytochrome c	0.27312
PADG_12401	Cytochrome c1, heme protein, mitochondrial	0.15436
PADG_08289	Cytochrome c1 heme lyase	0.46762
PADG_07898	Cytochrome P450 61	0.31738
PADG_04775	Mitochondrial cytochrome c oxidase assembly fator	0.39263
Fermentation
PADG_06058	Alcohol dehydregenase A	0.47272
PADG_04723	Aldehyde dehydrogenase	0.33134
Tricarboxylic-acid pathway
PADG_07210	Malate dehydrogenase	0.16083
PADG_07213	Pyruvate dehydrogenase complex dihydrolipoamide acetyltransferase	0.4226
PADG_04994	ATP citrate (pro-S)-lyase	0.40766
Methylcitrate cycle
PADG_04718	2-methylcitrate dehydratase	0.20465
2. METABOLISM
C-Compound and Carbohydrate Metabolism
PADG_05744	Alpha-1,2 mannosyltransferase KTR1	0.45993
PADG_05838	GPI mannosyltransferase	0.42952
PADG_04697	Chitin synthase activator	0.28751
PADG_05937	Chitin synthase activator	0.38344
PADG_06438	Chitin synthase B	0.45259
PADG_08636	Chitin synthase 2	0.35951
PADG_08120	Glucosamine-phosphate N-acetyltransferase	0.13982
PADG_04485	Beta-1,4-N-acetylglucosaminyltransferase	0.18072
PADG_07523	Alpha 1,3-glucosidase	0.10505
PADG_07841	Oligosaccharyltransferase complex subunit gamma	0.48132
PADG_04786	GPI ethanolamine phosphate transferase	0.33475
PADG_08703	GPI transamidase component GPI16	0.30246
PADG_07615	Glucan 1,3-beta-glucosidase (GP43)	0.08568
PADG_05732	Glyoxylate reductase	0.49353
PADG_12370	Endo-1,3(4)-beta-glucanase	0.37872
PADG_05870	Glucan synthesis regulatory protein	0.3129
PADG_08722	Glycogen synthase kinase 3 beta	0.473
Amino Acid Metabolism
PADG_05878	Prephenate dehydratase	0.46252
PADG_08466	Homogentisate 1,2-dioxygenase	0.49309
PADG_08468	4-hydroxyphenylpyruvate dioxygenase	0.40115
PADG_06060	Phosphoserine phosphatase SerB	0.38124
PADG_04522	Homoserine kinase	0.34018
PADG_07511	S-adenosylmethionine decarboxylase proenzyme	0.0513
PADG_05888	Asparte kinase	0.38537
PADG_08045	Branched-chain-amino-acid aminotransferase	0.32805
PADG_04689	N-acetyl-gamma-glutamyl-phosphate reductase	0.46679
PADG_08300	Ornithine carbamoyltransferase	0.31114
PADG_06944	Aminotransferase family protein (LolT)	0.15691
PADG_06301	Imidazoleglycerol-phosphate dehydratase	0.42274
Nitrogen, Sulfur and Selenium Metabolism
PADG_12017	Nitrilase	0.4483
PADG_05837	Glycoprotein FP21	0.48638
Lipid, Fatty Acid and Isoprenoid Metabolism
PADG_04552	Sphingosine N-acyltransferase lag1	0.33996
PADG_12248	Phospholipase A2	0.32549
PADG_06046	Aminoalcoholphosphotransferase	0.33924
PADG_08600	Squalene synthetase	0.47249
PADG_06382	Acetyl-CoA C-acetyltransferase	0.45042
PADG_04687	3-beta-hydroxysteroid dehydrogenase	0.47208
Nucleotide Metabolism
PADG_06055	Deoxyribose-phosphate aldolase	0.37792
Biosynthesis of Vitamins, Cofactors, and Prosthetic Groups
PADG_08642	Ubiquinone/menaquinone biosynthesis methyltransferase ubiE	0.49351
PADG_04655	Retinol dehydrogenase	0.27034
PADG_06090	2-dehydropantoate 2-reductase	0.41757
PADG_06285	Aminodeoxychorismate synthase	0.47384
PADG_07573	GTP cyclohydrolase I	0.11114
PADG_12307	Alkaline phosphatase like family protein	0.07502
PADG_08328	Cobalamin-independent synthase	0.43752
Secondary Metabolism
PADG_04899	Metallo-beta-lactamase	0.42327
PADG_04619	Glutamine-dependent NAD(+) synthetase	0.20033
PADG_07849	Rhizobactin siderophore biosynthesis protein rhbD	0.25446
PADG_07276	4-coumarate-CoA ligase	0.12503
3. CELL RESCUE, DEFENSE and VIRULENCE
Stress Response
PADG_08369	Hsp60-like protein	0.26963
PADG_07715	Hsp90-like protein	0.20675
PADG_08118	Hsp72-like protein	0.24326
PADG_06128	M protein repeat protein	0.49018
PADG_12412	M protein repeat protein	0.13337
PADG_07007	ATPase family AAA domain-containing protein	0.08336
PADG_06992	Mitochondrial co-chaperone GrpE	0.0513
Detoxification
PADG_04753	Glutathione S-transferase	0.1121
4. CELL CYCLE AND DNA PROCESSING
Cell cycle (Mitotic Cell Cycle and Cell Cycle Control)
PADG_04756	Pheromone-dependent cell cycle arrest protein Far11	0.47004
PADG_05911	Meiotically up-regulated gene 185 protein	0.36858
PADG_04768	Mis6 domain-containing protein	0.17412
PADG_05871	GTPase inhibitor	0.48545
PADG_07741	Cell cycle inhibitor Nif1	0.1484
PADG_07773	Cell cycle arrest protein BUB2	0.43133
PADG_06099	Cell division control protein	0.23554
PADG_07070	Cell division control protein	0.22228
PADG_04773	Cell division cycle protein 123	0.35938
PADG_07319	Sporulation-regulated protein	0.03334
PADG_06505	Structural maintenance of chromosomes protein	0.33129
PADG_04584	Tyrosine-protein phosphatase CDC14	0.29435
PADG_06334	Inner centromere protein	0.41521
PADG_08684	Chromatin assembly factor 1 subunit B	0.37343
PADG_07502	Chromatin assembly factor 1 subunit A	0.09526
PADG_07102	Chromosome segregation protein sudA	0.0351
PADG_08048	T-complex protein 1 subunit beta	0.47963
PADG_08484	T-complex protein 1 subunit epsilon	0.37758
PADG_08483	Heterochromatin protein HP1	0.32222
PADG_06253	Maintenance of mitochondrial morphology protein 1	0.27248
PADG_07797	MYB family conidiophore development protein FlbD	0.45637
DNA processing
PADG_08271	RAD52 DNA repair protein RADC	0.47393
PADG_07835	Replication factor-A protein	0.32123
PADG_05975	Exosome complex exonuclease RRP4	0.46237
PADG_08179	Exosome component 10	0.49128
PADG_08588	DNA damage response protein RcaA	0.37187
PADG_08306	DNA helicase	0.30364
PADG_04531	DNA mismatch repair protein MLH3	0.39754
PADG_08606	DNA mismatch repair protein MSH3	0.32903
PADG_04835	Nuclear pore complex protein An-Mlp1 (Eurofung)	0.28632
PADG_04811	DNA repair protein RAD16	0.42244
PADG_08558	DNA replication licensing factor CDC47	0.3378
PADG_07901	DNA replication licensing factor MCM3	0.45883
PADG_07812	DNA topoisomerase I	0.27317
PADG_04954	DNA topoisomerase III	0.49907
PADG_06339	DNA topoisomerase 2	0.48462
PADG_06985	DNA-directed RNA polymerase II subunit RPB3	0.19236
PADG_08395	DNA-directed RNA polymerase III subunit rpc3	0.38233
PADG_07655	DNA-directed RNA polymerases I and III subunit RPAC1	0.44338
PADG_07672	FACT complex subunit pob3	0.3819
PADG_05893	Nucleosome assembly protein 1-like 1	0.39163
5. TRANSCRIPTION
RNA synthesis
PADG_07535	PHD transcription factor (Rum1), putative	0.17713
PADG_07492	BZIP transcription fator HapX	0.09807
PADG_04758	RING finger protein	0.43115
PADG_08032	SWIB/MDM2 domain-containing protein	0.35471
PADG_07224	APSES transcription fator (MbpA)	0.06062
PADG_07447	tRNA (adenine57-N1/adenine58-N1)-methyltransferase	0.03334
PADG_08449	tRNA (cytidine32/guanosine34-2’-O)-methyltransferase	0.50000
PADG_06191	tRNA dimethylallyltransferase	0.38327
PADG_07704	Negative regulator of the PHO system	0.40094
PADG_05818	PENR2 protein	0.42702
PADG_08633	SAC3/GANP domain-containing protein	0.41799
PADG_07439	RNA-dependent RNA polymerase	0.12284
PADG_08270	DNA-binding protein	0.35424
PADG_04978	Tetratricopeptide repeat protein 1	0.39461
PADG_05979	Transcription elongation fator spt6	0.42649
PADG_04915	Transcription fator prr1	0.26418
PADG_07512	Transcription factor TFIID complex subunit Taf11	0.16671
PADG_04834	Transcription initiation factor IIE subunit beta	0.44605
PADG_06029	Transcription initiation factor TFIID subunit 12	0.14686
PADG_07959	SAGA-associated fator 11	0.0877
PADG_07670	SAP domain-containing ribonucleoprotein	0.48666
PADG_07730	Ribosomal DNA transcription factor Rrn3	0.17606
PADG_07996	Fungal specific transcription factor domain-containing protein	0.42145
PADG_06937	Mediator of RNA polymerase II transcription subunit 21	0.04763
PADG_05906	Histone H2A	0.46211
PADG_05907	Histone H2B	0.33594
PADG_07047	HLH transcription factor	0.02084
PADG_06486	CCR4-NOT transcription complex	0.16165
PADG_07665	C2H2 finger domain-containing protein FlbC	0.26426
PADG_08253	C2H2 type zinc finger domain-containing protein	0.38991
PADG_07786	C2H2 type zinc finger domain-containing protein	0.25922
PADG_06419	C-x8-C-x5-C-x3-H type zinc finger protein	0.44202
PADG_06185	Gastrula zinc finger protein XlCGF49.1	0.43937
RNA processing
PADG_04589	RNA exonuclease	0.42075
PADG_11980	Splicing factor 3A subunit 3	0.35204
PADG_06528	Splicing factor 3b	0.45993
PADG_06082	Pre-mRNA splicing factor	0.32705
PADG_06251	tRNA uridine 5-carboxymethylaminomethyl modification enzyme GidA	0.47167
PADG_04546	Ribosomal biogenesis protein Gar2	0.28422
PADG_08121	Ribosome biogenesis protein BMS1	0.07694
PADG_08416	Ribosome biogenesis protein BRX1	0.2267
PADG_07012	Ribosome biogenesis protein TSR1	0.22625
PADG_12027	Nucleolar essential protein	0.26029
PADG_04558	Nucleolar protein	0.07583
PADG_06356	U3 small nucleolar ribonucleoprotein Lcp5	0.33799
PADG_05014	RNA lariat debranching enzyme	0.36446
PADG_06264	rRNA biogenesis protein RRP36	0.37876
PADG_04788	Pre-mRNA-splicing fator ATP-dependent RNA helicase PRP43	0.0869
PADG_06125	Pre-mRNA-splicing factor slu7	0.15888
PADG_07880	Small nucleolar ribonucleoprotein complex subunit Utp14	0.1945
PADG_07184	Sm-like ribonucleoprotein	0.27785
PADG_08232	RLI and DUF367 domain-containing protein	0.26584
PADG_06487	D-tyrosyl-tRNA(Tyr) deacylase	0.48634
PADG_08726	U3 small nucleolar RNA-associated protein	0.37929
PADG_04798	U3 small nucleolar RNA-associated protein	0.25723
PADG_07884	Polyadenylate-binding protein	0.31917
PADG_12218	3’ exoribonuclease	0.24249
PADG_04781	mRNA binding protein Pumilio 2	0.33588
PADG_05766	mRNA splicing protein Yju2	0.34704
PADG_06298	Mitochondrial mRNA processing protein PET127	0.44005
PADG_07915	KH domain-containing protein	0.48573
PADG_07837	ATP-dependent RNA helicase DBP3	0.15902
PADG_07112	ATP-dependent RNA helicase DBP9	0.11908
PADG_08293	ATP-dependent RNA helicase DOB1	0.48508
PADG_05787	ATP-dependent RNA helicase FAL1	0.41186
PADG_08450	ATP-dependent RNA helicase MAK5	0.36562
6. PROTEIN SYNTHESIS
PADG_05836	60S ribosomal protein L39	0.22569
PADG_07895	Translation initiation factor aIF-2	0.08939
PADG_05029	Translation machinery-associated protein	0.37874
PADG_05847	Brix domain-containing protein	0.36456
PADG_04731	Ribosomal protein L14	0.38502
PADG_07842	21S rRNA (uridine2791-2'-O)-methyltransferase	0.26013
PADG_06945	PERQ amino acid-rich with GYF domain-containing protein	0.15629
PADG_08244	60S acidic ribosomal protein P1	0.3759
PADG_05025	Ribosomal protein L24	0.42133
PADG_04588	60S ribosomal protein L22	0.27176
PADG_05883	60S ribosomal protein L25	0.19503
PADG_07924	60S ribosomal protein L24	0.22285
PADG_12253	60S ribosomal protein L3	0.41316
PADG_05721	60S ribosomal protein L4-A	0.09653
PADG_04848	60S ribosomal protein L8-B	0.26424
PADG_06280	60S ribosomal subunit assembly/export protein LOC1	0.30355
PADG_08215	60S ribosome biogenesis protein Rrp14	0.07924
PADG_07137	30S ribosomal protein S10	0.34492
PADG_07853	37S ribosomal protein Mrp10, mitochondrial	0.42968
PADG_08308	37S ribosomal protein S25, mitochondrial	0.24411
PADG_06525	40S ribosomal protein S1	0.35463
PADG_07685	40S ribosomal protein	0.40368
PADG_12324	40S ribosomal protein S19	0.4431
PADG_08602	40S ribosomal protein S2	0.38584
PADG_06502	40S ribosomal protein S20	0.43796
PADG_07583	40S ribosomal protein S21	0.39742
PADG_08238	40S ribosomal protein S26E	0.45643
PADG_06048	40S ribosomal protein S27	0.44431
PADG_08605	40S ribosomal protein S28	0.19466
PADG_12365	40S ribosomal protein S8-A	0.21118
PADG_04901	Mitochondrial 37S ribosomal protein S17	0.2487
PADG_06993	Phenylalanine-tRNA ligase	0.07145
PADG_07582	Phenylalanine-tRNA ligase, alpha subunit	0.30036
PADG_05897	Seryl-tRNA synthetase	0.35553
PADG_08472	Lysine-tRNA ligase	0.33865
PADG_12003	Peptide chain release fator 1	0.27403
PADG_06265	Elongation fator 1-gamma 1	0.39737
PADG_08125	Elongation fator 2	0.13517
PADG_05751	Elongation of fatty acids protein	0.27499
PADG_08291	Elongator complex protein 1	0.36858
PADG_07977	Eukaryotic translation initiation factor 1A	0.43718
PADG_06160	Eukaryotic translation initiation factor 2 subunit alpha	0.16191
PADG_08033	Eukaryotic translation initiation factor 3 subunit B	0.46416
PADG_07548	Eukaryotic translation initiation factor 4E-4	0.14448
PADG_07888	Eukaryotic translation initiation factor 5A	0.17865
PADG_04730	Nascent polypeptide-associated complex subunit alpha	0.16107
PADG_04657	Nascent polypeptide-associated complex subunit beta	0.44117
PADG_07734	DOM34-interacting protein	0.16718
PADG_07148	Midasin	0.10497
PADG_07881	50S ribosomal protein YmL27	0.12577
PADG_06364	28S ribosomal RNA rRNA	0.31866
PADG_04810	GTP-binding nuclear protein GSP1/Ran	0.23536
PADG_04846	Ribosome biogenesis GTP-binding protein YsxC	0.30948
PADG_04684	DUF1613 domain-containing protein	0.28796
PADG_11875	tRNA wybutosine-synthesizing protein 1	0.40965
PADG_07932	tRNA wybutosine-synthesizing protein 3	0.40011
PADG_04708	Prion formation protein	0.10812
PADG_05057	Protein BCP1	0.41317
PADG_08204	Translation initiation fator IF-2	0.27694
PADG_07726	Periodic tryptophan protein	0.22169
7. PROTEIN FATE and DEGRADATION
PADG_07891	Ubiquitin	0.18698
PADG_08265	Methionine aminopeptidase	0.42219
PADG_07848	Cytoplasmic tRNA 2-thiolation protein 1	0.21117
PADG_06384	Ubiquitin-conjugating enzyme E2 2	0.44754
PADG_06013	Ubiquitin-conjugating enzyme E2-16 kDa	0.33826
PADG_06188	Ubiquitin-related modifier 1	0.24106
PADG_08423	RuvB-like helicase 2	0.40927
PADG_05011	Peptidyl-prolyl cis-trans isomerase	0.42351
PADG_07953	Peptidyl-prolyl cis-trans isomerase-like 1	0.48922
PADG_08049	Peptidyl-prolyl cis-trans isomerase cyp15	0.38855
PADG_06488	Peptidyl-prolyl cis-trans isomerase D	0.34169
PADG_12323	Peptidyl-prolyl cis-trans isomerase	0.37813
PADG_07690	Bromodomain and PHD finger-containing protein	0.33136
PADG_06433	Bromodomain associated protein	0.45784
PADG_06081	Dolichyl-phosphate-mannose-protein mannosyltransferase	0.40853
PADG_05928	DnaJ and TPR domain-containing protein	0.41258
PADG_08599	DnaJ domain protein	0.43369
PADG_08264	DnaJ domain-containing protein	0.24497
PADG_06012	Putative mannosyltransferase gene	0.20273
PADG_12031	Iron-sulfur cluster biosynthesis protein Isd11	0.47062
PADG_06051	26S proteasome regulatory subunit rpn5	0.44333
PADG_08639	Leucyl aminopeptidase	0.27403
PADG_07287	WD repeat-containing protein	0.34037
PADG_06056	WD repeat-containing protein	0.30696
PADG_08028	WD repeat-containing protein	0.305
PADG_07160	WD repeat-containing protein	0.18338
PADG_06519	WD domain-containing protein	0.4765
PADG_04929	WD repeat-containing protein	0.33479
PADG_07656	NEDD8-activating enzyme E1 catalytic subunit	0.44909
PADG_06439	NEDD8-conjugating enzyme Ubc12	0.30726
PADG_07256	Ankyrin repeat protein	0.3751
8. CELLULAR TRANSPORT, TRANSPORT FACILITIES AND TRANSPORT ROUTES
PADG_08091	Tubulin-folding cofactor B	0.10003
PADG_08218	Vacuolar protein sorting-associated protein	0.36756
PADG_08188	Vacuolar-sorting protein snf7	0.31975
PADG_06134	ESCRT-I component	0.48017
PADG_06400	Phosphate-repressible phosphate permease	0.23888
PADG_07398	ATP-dependent bile acid permease	0.12125
PADG_07164	Exocyst complex protein exo70	0.01667
PADG_07920	Dynactin	0.36242
PADG_04852	EH domain binding protein epsin 2	0.4047
PADG_07930	ARP2/3 complex 20 kDa subunit	0.41857
PADG_05740	SNARE domain-containing protein	0.37555
PADG_04764	Vesicle transport protein SEC22	0.31765
PADG_06998	Protein transporter SEC31	0.1429
PADG_07215	Transport protein sec7	0.31258
PADG_05084	Ctr copper transporter family protein	0.35998
PADG_07248	Carboxy-terminal kinesin 2	0.04903
PADG_07508	CRAL/TRIO domain-containing protein	0.30738
PADG_06541	DUF250 domain-containing protein	0.23646
PADG_05872	GDP-mannose transporter	0.26716
PADG_07275	Nucleoporin (Nup184), putative	0.24007
PADG_08500	Mitochondrial 2-oxoglutarate/malate carrier protein	0.43836
PADG_08718	Mitochondrial FAD carrier protein FLX1	0.44326
PADG_05884	Mitochondrial import inner membrane translocase subunit TIM8	0.35187
PADG_06186	Mitochondrial import receptor subunit tom-40	0.232
PADG_11822	Importin alpha re-exporter	0.47167
PADG_06104	Urea transport protein	0.28422
9. CELLULAR COMMUNICATION/SIGNAL TRANSDUCTION MECHANISM
Signal Transduction
PADG_12070	ABC1-A protein kinase	0.33715
PADG_07126	RING finger domain-containing protein	0.02779
PADG_07326	Serine/threonine-protein kinase PRKX	0.20376
PADG_04645	Serine/threonine-protein kinase sid2	0.33697
PADG_08177	GTPase-activating protein	0.35334
PADG_04464	CK1/CK1/CK1-G protein kinase	0.37889
PADG_06126	CMGC/DYRK/DYRK2 protein kinase	0.42033
PADG_04565	Casein kinase II subunit beta-1	0.18713
PADG_04667	NEK protein kinase	0.19517
PADG_05865	Zinc finger protein RTS2	0.3828
PADG_05012	Zinc finger protein zpr1	0.22271
PADG_06536	Cytokinesis regulator	0.38985
PADG_07962	MADS box transcription factor Mcm1	0.30385
PADG_08706	STE/STE20/PAKA protein kinase	0.28954
PADG_12331	STE/STE20/YSK protein kinase	0.45966
PADG_06273	Calcineurin subunit B	0.47873
PADG_07695	Calcium-binding mitochondrial carrier protein Aralar1	0.38383
PADG_07154	AGC/PKA protein kinase	0.02899
PADG_08129	cAMP-independent regulatory protein pac2	0.40937
PADG_07335	Phosphatidylinositol 3-kinase	0.05557
PADG_07579	DRK1 histidine kinase	0.48643
PADG_07101	Serine/threonine-protein kinase RIO1	0.03923
PADG_04471	Regulator of G protein signaling domain-containing protein	0.44215
PADG_07591	SH3 domain-containing protein	0.35836
PADG_08399	GTP-binding protein ypt3	0.34025
Cytoskeleton
PADG_04886	Kinesin fator protein	0.30608
PADG_08595	Kinesin fator member 11	0.32148
PADG_07249	Coronin	0.09316
PADG_12281	Myosin-9	0.24544
10. MISCELLANEOUS
PADG_05898	Rheb small monomeric GTPase RhbA	0.36489
PADG_06515	Regulatory protein suaprga1	0.45752
11. UNCLASSIFIED
PADG_08591	2-succinylbenzoate-CoA ligase partial mRNA	0.41517
PADG_04953	DUF1295 domain-containing protein	0.36042
PADG_07413	DUF1620 domain-containing protein	0.04599
PADG_07222	DUF890 domain-containing protein	0.22813
PADG_08441	FF domain-containing protein	0.21184
PADG_05739	NAP family protein	0.23625
PADG_08340	KOW motif domain-containing protein	0.34697
PADG_04770	HEAT repeat protein	0.37821
PADG_06092	CHCH domain-containing protein	0.43385
PADG_04797	Hydrolase	0.4262
PADG_06257	Urease accessory protein UreF	0.47108
PADG_07714	NTF2 and RRM domain-containing protein	0.18013
PADG_04694	CBP4 domain-containing protein	0.2942
PADG_12215	Developmental regulator medusa	0.01852
PADG_07416	Nuclease domain-containing protein	0.14558
PADG_05845	TAM domain methyltransferase	0.42747
PADG_07421	Beige/BEACH domain-containing protein	0.06668
PADG_12301	UBA/TS-N domain-containing protein	0.26396
PADG_04547	Protein GET1	0.11367
PADG_07257	TMEM1 family protein	0.39344
PADG_12000.2	forkhead box protein D1	0.33727
PADG_08694	Hypothetical protein	0.41365
PADG_06263	Hypothetical protein	0.22885
PADG_06096	Predicted protein	0.42823
PADG_06194	Predicted protein	0.48459
PADG_06484	Predicted protein	0.25521
PADG_07000	Predicted protein	0.16671
PADG_07003	Predicted protein	0.09262
PADG_07024	Predicted protein	0.16671
PADG_07426	Predicted protein	0.04631
PADG_07483	Predicted protein	0.06252
PADG_07651	Predicted protein	0.25576
PADG_07687	Predicted protein	0.31268
PADG_07769	Predicted protein	0.49665
PADG_07877	Predicted protein	0.29175
PADG_07974	Predicted protein	0.39687
PADG_04717	Uncharacterized protein	0.33607
PADG_04722	Uncharacterized protein	0.30991
PADG_04724	Uncharacterized protein	0.4484
PADG_04739	Uncharacterized protein	0.32231
PADG_04752	Uncharacterized protein	0.43872
PADG_04760	Uncharacterized protein	0.19797
PADG_04765	Uncharacterized protein	0.28529
PADG_04785	Uncharacterized protein	0.2436
PADG_04789	Uncharacterized protein	0.44457
PADG_04790	Uncharacterized protein	0.34295
PADG_04799	Uncharacterized protein	0.32416
PADG_04821	Uncharacterized protein	0.34991
PADG_04822	Uncharacterized protein	0.37744
PADG_04893	Uncharacterized protein	0.22118
PADG_04914	Uncharacterized protein	0.1032
PADG_04917	Uncharacterized protein	0.49592
PADG_05013	Uncharacterized protein	0.36626
PADG_05062	Uncharacterized protein	0.39098
PADG_05087	Uncharacterized protein	0.47919
PADG_05722	Uncharacterized protein	0.38662
PADG_05738	Uncharacterized protein	0.02779
PADG_05741	Uncharacterized protein	0.48537
PADG_05771	Uncharacterized protein	0.3611
PADG_05802	Uncharacterized protein	0.33342
PADG_05805	Uncharacterized protein	0.24345
PADG_05862	Uncharacterized protein	0.37332
PADG_05873	Uncharacterized protein	0.32226
PADG_05914	Uncharacterized protein	0.40342
PADG_05919	Uncharacterized protein	0.14819
PADG_05973	Uncharacterized protein	0.35293
PADG_06044	Uncharacterized protein	0.34566
PADG_06053	Uncharacterized protein	0.41931
PADG_06078	Uncharacterized protein	0.41822
PADG_06080	Uncharacterized protein	0.40609
PADG_06083	Uncharacterized protein	0.45096
PADG_06097	Uncharacterized protein	0.07882
PADG_06365	Uncharacterized protein	0.30937
PADG_06402	Uncharacterized protein	0.27453
PADG_06404	Uncharacterized protein	0.31755
PADG_06432	Uncharacterized protein	0.23744
PADG_06444	Uncharacterized protein	0.45012
PADG_06457	Uncharacterized protein	0.48898
PADG_06467	Uncharacterized protein	0.36639
PADG_06469	Uncharacterized protein	0.47144
PADG_06473	Uncharacterized protein	0.31393
PADG_07712	Uncharacterized protein	0.33242
PADG_07713	Uncharacterized protein	0.17862
PADG_07721	Uncharacterized protein	0.369
PADG_07724	Uncharacterized protein	0.47025
PADG_07725	Uncharacterized protein	0.26025
PADG_07729	Uncharacterized protein	0.29555
PADG_07818	Uncharacterized protein	0.39498
PADG_07830	Uncharacterized protein	0.33342
PADG_07852	Uncharacterized protein	0.2904
PADG_07856	Uncharacterized protein	0.33625
PADG_07870	Uncharacterized protein	0.46282
PADG_07876	Uncharacterized protein	0.2887
PADG_07883	Uncharacterized protein	0.44851
PADG_08275	Uncharacterized protein	0.32766
PADG_08280	Uncharacterized protein	0.43513
PADG_08281	Uncharacterized protein	0.41542
PADG_08299	Uncharacterized protein	0.31925
PADG_08371	Uncharacterized protein	0.22561
PADG_12012	Uncharacterized protein	0.30747
PADG_12128	Uncharacterized protein	0.40121
PADG_12368	Uncharacterized protein	0.44962
a Identification of differentially regulated genes from Paracoccidioides genome database (http://www.broadinstitute.org/annotation/genome/paracoccidioides_brasiliensis/MultiHome.html) using the statistical package DEGSeq, the Bioconductor, using Fisher's test implemented in the package.
b Genes annotation from Paracoccidioides genome database or by homology from NCBI database (http://www.ncbi.nlm.nih.gov/)
c Infection/Control means: The level of expression in yeast cells derived from infected lung divided by the level in the control yeast cells.
d Biological process of differentially expressed proteins from MIPS (http://mips.helmholtz-muenchen.de/funcatDB/) and Uniprot databases (http://www.uniprot.org/)
