# Supplementary material for: Paracoccidioides brasiliensis presents metabolic reprogramming and secretes a serine proteinase during murine infection
Source: Virulence. 2017 Jul 13;8(7):1417–34. doi: 10.1080/21505594.2017.1355660 (PMC5711425; doi:10.1080/21505594.2017.1355660)
Supplement: KVIR_S_1355660.zip [file kvir-08-07-1355660-s001.zip › table s3.xlsx]

## Sheet: Plan1
Supplemental Table 3: Proteins down-regulated in Paracoccidioides brasiliensis 6 hours after mouse infection.
Accession numbera	Protein Descriptionb	Score	Ratio Infection/Controlc
Functional categoriesd
1. ENERGY
Glycolysis and gluconeogenesis
PADG_00668	Fructose-bisphosphate aldolase 1	938.36	0.5066
PADG_08503	Phosphoenolpyruvate carboxykinase [ATP]	5112.47	*
PADG_01278	Pyruvate kinase	3835	*
Tricarboxylic-acid pathway
PADG_01762	Oxoglutarate dehydrogenase (succinyl-transferring), E1 component	2423.81	*
PADG_11845	Aconitate hydratase, mitochondrial	922.27	0.3362
PADG_08387	Citrate synthase, mitochondrial	1782.58	*
PADG_04249	Isocitrate dehydrogenase [NADP], mitochondrial	2552.45	*
PADG_08054	Malate dehydrogenase, NAD-dependent	3682.95	0.5016
PADG_08013	Succinate dehydrogenase [ubiquinone] iron-sulfur subunit, mitochondrial	1661.11	*
PADG_04103	Pyruvate carboxylase	1598.42	*
Pentose-phosphate pathway
PADG_03651	6-phosphogluconate dehydrogenase, decarboxylating 1	693.97	*
Electron transport and membrane-associated energy conservation
PADG_07494	2Fe-2S iron-sulfur cluster binding domain protein	663.84	*
PADG_07813	ATP synthase F1, gamma subunit	3125.71	0.5016
PADG_06199	Phenol 2-monooxygenase	362.55	*
PADG_00222	FAD dependent oxidoreductase superfamily	401.39	*
PADG_07836	Quinone oxidoreductase	1248.08	*
PADG_08394	Ubiquinol-cytochrome c reductase core subunit 2	605.37	*
2. METABOLISM
C-compound and carbohydrate metabolism
PADG_07615	Immunodominant antigen Gp43	453.71	*
PADG_03278	Inositol-3-phosphate synthase	680.2	*
PADG_00262	Inositol monophosphatase	603.08	*
PADG_00604	Phosphoacetylglucosamine mutase	495.48	*
PADG_00298	FGGY-family carbohydrate kinase	637.19	*
PADG_01486	Short chain dehydrogenase reductase family	3356.06	*
PADG_07435	Sorbitol utilization protein SOU2	715.84	*
PADG_07674	Carbonic anhydrase	4244.23	*
Amino acid metabolism
PADG_06671	3-isopropylmalate dehydrogenase A	1331.72	*
PADG_00637	Arginase	1515.91	*
PADG_00734	Urea carboxylase	310.89	*
PADG_01621	Aspartate aminotransferase	1302.2	*
PADG_07029	Acetylornithine aminotransferase	412.76	*
PADG_05827	Arginine biosynthesis ArgJ, mitochondrial	705.08	*
PADG_01286	Homoisocitrate dehydrogenase	560.37	*
PADG_02777	Threonine synthase	643.13	*
PADG_08468	4-hydroxyphenylpyruvate dioxygenase	3446.46	0.6005
PADG_01789	Anthranilate phosphoribosyltransferase	483.69	*
PADG_07274	Anthranilate synthase component 2	427.29	*
PADG_08021	Phospho-2-dehydro-3-deoxyheptonate aldolase, phenylalanine-inhibited	637.35	*
PADG_03114	3-deoxy-7-phosphoheptulonate synthase	656.38	*
PADG_06319	Glutamate decarboxylase	649.87	*
PADG_08464	Maleylacetoacetate isomerase	6736.84	*
PADG_07370	3-methylcrotonoyl CoA-carboxylase beta chain	1858.1	*
PADG_04939	3-oxoacid CoA-transferase	4257.89	*
PADG_04495	4-coumarate-CoA ligase	441.41	*
PADG_08045	Branched-chain amino acid aminotransferase	408.01	*
PADG_06252	1,2-dihydroxy-3-keto-5-methylthiopentene dioxygenase	1093.58	*
PADG_08376	Aspartate-semialdehyde dehydrogenase	2353.6	*
PADG_05277	Serine hydroxymethyltransferase	2692.99	0.5827
PADG_05085	1-pyrroline-5-carboxylate dehydrogenase	4974.04	*
PADG_00832	Adenylosuccinate synthetase	1823.11	*
Nitrogen, sulfur and selenium metabolism
PADG_02048	Nitroreductase family protein	2142.45	*
Lipid, fatty acid and isoprenoid metabolism
PADG_06201	3-oxoacyl-[acyl-carrier-protein] reductase	1312.58	*
PADG_03194	3-ketoacyl-CoA thiolase B	3801.34	*
PADG_00546	3-oxoacyl-[acyl-carrier protein]reductase	936.13	*
PADG_07023	Carnitine O-acetyltransferase	1199.46	*
PADG_06011	Glutaryl-CoA dehydrogenase	634.76	*
PADG_03449	Isopentenyl diphosphate Delta isomerase	691.62	*
Nucleotide metabolism
PADG_00209	Guanine deaminase	526.43	*
PADG_02246	Adenosine kinase	7823.92	*
PADG_04250	C 1-tetrahydrofolate synthase	615.9	*
PADG_11972	Phosphoribosylformylglycinamidine synthase	1550.92	*
PADG_08066	Purine nucleoside phosphorylase I, inosine and guanosine-specific	569.73	*
Metabolism of vitamins, cofactors, and prosthetic groups
PADG_05490	Molybdopterin binding domain containing protein	1125.45	*
PADG_02384	Porphobilinogen synthase	794.1	*
Secondary metabolism
PADG_08108	Coproporphyrinogen III oxidase	2078.84	*
PADG_04899	Metallo-beta-lactamase domain-containing protein	548.99	*
3. CELL RESCUE, DEFENSE AND VIRULENCE
Stress response
PADG_08369	HSP60-like protein	37070.92	0.6440
PADG_06332	Pro-apoptotic serine protease NMA111	449.84	*
PADG_01954	Superoxide dismutase 5 Fe-Mn	993.03	*
4. CELL CYCLE AND DNA PROCESSING
Cell cycle (Mitotic Cell Cycle and Cell Cycle Control)
PADG_03959	ARP2 3 actin organizing complex subunit Sop2	551.77	*
PADG_07920	Dynactin 1	27.82	*
PADG_04242	FAD linked sulfhydryl oxidase ALR	1074.22	*
PADG_11421	Histone H2A.Z	1567.38	*
PADG_05709	Histone acetyltransferase type B subunit 2	617.9	*
PADG_05907	Histone H2B	9968.11	0.2491
PADG_00615	Proteasome component C7-alpha	3936.88	*
PADG_00656	Non-histone chromosomal protein 6	4922.19	0.6313
PADG_05517	Rho gdp dissociation inhibitor	3105.51	*
PADG_05239	Tubulin-specific chaperone A	2160	*
PADG_11319	Ubiquitin conjugating enzyme variant MMS2	1925.14	*
PADG_03830	Actin-interacting protein	1228.03	*
5. TRANSCRIPTION
PADG_03431	G4 quadruplex nucleic acid binding protein	437.55	*
PADG_08081	DNA binding protein HEXBP	465.19	*
PADG_04222	Multiprotein bridging factor 1	712.79	*
PADG_02783	RNA binding La domain containing protein	329.61	*
PADG_07162	Small nuclear ribonucleoprotein	1898.14	*
PADG_04107	Small nuclear ribonucleoprotein B	876.47	*
PADG_04910	YbgI/family dinuclear metal center protein	441.61	*
6. PROTEIN SYNTHESIS
PADG_04866	40S ribosomal protein S10 A	712.18	0.3570
PADG_01427	40S ribosomal protein S12	2767.34	*
PADG_02445	40S ribosomal protein S15	8860.52	0.6505
PADG_06502	40S ribosomal protein S20	2255.24	0.5379
PADG_06599	40S ribosomal protein S25	2721.23	*
PADG_08605	40S ribosomal protein S28	6737.37	*
PADG_02290	Ribosomal protein L17	647.92	*
PADG_01568	50S ribosomal protein L36	986	*
PADG_02797	54S ribosomal protein L3	757.2	*
PADG_08244	60S acidic ribosomal protein P1	34741.26	0.3679
PADG_07803	60S ribosomal protein L12	7307.85	0.5945
PADG_00002	Alanyl-tRNA synthetase	3497.32	*
PADG_08152	Cytochrome c oxidase assembly factor 6	5098.28	*
PADG_05848	Glycine-tRNA ligase	680.07	*
PADG_00878	Isoleucine-tRNA ligase	1425.52	*
PADG_08472	Lysine-tRNA ligase	1402.31	*
PADG_06450	Mitochondrial large ribosomal subunit	966.84	*
PADG_07582	Phenylalanine-tRNA ligase, alpha subunit	1272.42	*
PADG_01406	Phenylalanine-tRNA ligase, beta subunit	660.26	*
PADG_07489	Ribosomal protein L19	499.57	*
PADG_01914	60S ribosomal protein L35	4399.59	*
PADG_05897	Serine-tRNA ligase	1722.02	*
PADG_07870	Small subunit ribosomal protein S7	435.11	*
PADG_04057	Translation initiation factor 3 subunit J	2901.35	*
PADG_01891	Translation initiation factor RLI1	703.57	*
7. PROTEIN FATE and DEGRADATION
PADG_06565	ADP-ribosylation factor 1	594.03	*
PADG_02833	ADP-ribosylation factor	1409.97	*
PADG_00602	HNRNP arginine N methyltransferase	491.89	*
PADG_05335	Iron sulfur cluster assembly protein 1, mitochondrial	2958.94	*
PADG_05884	Mitochondrial import inner membrane translocase subunit TIM8	3093.31	*
PADG_06766	Mitochondrial processing peptidase subunit beta	679.73	*
PADG_00580	Sarcosine oxidase	1266.09	*
PADG_04974	Serine threonine protein phosphatase PP2A catalytic subunit	825.53	*
PADG_02908	Ubiquitin like modifier SUMO	672	*
PADG_08188	Vacuolar sorting protein snf7	1649.16	*
8. CELLULAR TRANSPORT, TRANSPORT FACILITIES AND TRANSPORT ROUTES
PADG_02352	Copper-transporting ATPase	5833.97	*
9. PROTEIN WITH BINDING FUNCTION OR COFACTOR REQUIREMENT
Protein binding
PADG_01032	DNA-binding protein, 42 kDa	1212.66	*
PADG_04981	Nucleoporin p58/p45	420.82	*
PADG_06385	Kinesin heavy chain	16.16	*
10. MISCELLANEOUS
PADG_03042	Glycylpeptide N tetradecanoyltransferase	655.92	*
PADG_04319	V-type ATPase, G subunit	677.22	*
PADG_06294	HSP70 nucleotide exchange factor fes1	1504.9	*
11.UNCLASSIFIED
PADG_07477	Ankyrin repeat protein	1140.95	*
PADG_00690	Conserved hypothetical protein	326.78	*
PADG_01867	Conserved hypothetical protein	1281.99	*
PADG_03698	Conserved hypothetical protein	1542.95	*
PADG_08467	Conserved hypothetical protein	796	*
PADG_08480	Conserved hypothetical protein	2148.14	*
PADG_02307	CUE domain-containing protein	1721.02	*
PADG_04636	Dienelactone hydrolase family protein	5795.36	*
PADG_06690	DUF1014 domain-containing protein	3155.07	*
PADG_02347	DUF431 domain containing protein	327.79	*
PADG_00541	Hypothetical protein	2242.2	*
PADG_05703	Hypothetical protein	4966.68	*
PADG_07455	Long chronological lifespan protein 2	948.85	*
PADG_03526	M protein repeat protein	444.79	*
PADG_00755	Methyltransferase family	513.17	*
PADG_00111	PKHD type hydroxylase TPA1	396.47	*
PADG_08724	RPEL repeat protein	1780.6	*
PADG_03482	Zinc finger protein	745.18	*
a Identification of differentially regulated proteins from Paracoccidioides genome database (http://www.broadinstitute.org/annotation/genome/paracoccidioides_brasiliensis/MultiHome.html) using the ProteinLynx Global Server vs. 2.4 (PLGS) (Waters Corporation, Manchester, UK).
b Genes annotation from Paracoccidioides genome database or by homology from NCBI database (http://www.ncbi.nlm.nih.gov/)
c Infection/Control means: The level of expression in yeast cells derived from infected lung divided by the level in the control yeast cells.
d Biological process of differentially expressed proteins from MIPS (http://mips.helmholtz-muenchen.de/funcatDB/) and Uniprot databases (http://www.uniprot.org/).
*: identified only in control.
