# Supplementary material for: Paracoccidioides brasiliensis presents metabolic reprogramming and secretes a serine proteinase during murine infection
Source: Virulence. 2017 Jul 13;8(7):1417–34. doi: 10.1080/21505594.2017.1355660 (PMC5711425; doi:10.1080/21505594.2017.1355660)
Supplement: KVIR_S_1355660.zip [file kvir-08-07-1355660-s001.zip › table s4.xlsx]

## Sheet: Plan1
Supplemental Table 4: Proteins up-regulated in Paracoccidioides brasiliensis 6 hours after infection in mouse lung
Accession numbera	Protein Descriptionb	Score	Ratio Infection/Controlc
Functional categoriesd
1. ENERGY
Glycolysis and gluconeogenesis
PADG_01896	Phosphoglycerate kinase	2784.59	2.4109
PADG_02411	Glyceraldehyde-3-phosphate dehydrogenase	59504.68	1.7160
Pentose-phosphate pathway
PADG_07771	6-phosphogluconolactonase	2061.31	1.9542
Tricarboxylic-acid pathway
PADG_06494	Dihydrolipoyl dehydrogenase	11240.18	1.8040
PADG_02592	Fumarate reductase	8589.58	1.5841
PADG_00246	Pyruvate dehydrogenase E1 component subunit beta	6088.18	2.4843
PADG_07213	Pyruvate dehydrogenase complex dihydrolipoamide acetyltransferase	4287.50	4.1371
PADG_04165	Pyruvate dehydrogenase complex component Pdx1 e3	1729.28	1.9937
PADG_02260	Succinyl CoA ligase subunit alpha	1522.75	*
PADG_00317	Succinyl-CoA ligase subunit beta	1028.38	*
Fatty acid oxidation
PADG_01209	Enoyl CoA hydratase	7075.73	1.6323
PADG_01363	Acyl-CoA-binding protein	17584.27	2.2933
Glyoxylate cycle
PADG_01483	Isocitrate lyase	3039.28	1.5373
Fermentation
PADG_04701	Alcohol dehydrogenase	5987.53	13.7357
PADG_00714	Pyruvate decarboxylase	4143.90	1.5840
Energy conversion and regeneration
PADG_04729	ATP synthase D chain mitochondrial	12388.46	2.5600
PADG_00171	Cytochrome b2	784.02	1.7333
PADG_04397	Cytochrome c oxidase subunit 4, mitochondrial	5136.09	1.7333
PADG_07081	Electron transfer flavoprotein subunit alpha	3438.28	1.5068
PADG_02669	Electron transfer flavoprotein subunit beta	4746.22	1.8221
PADG_00688	F-type H+-transporting ATPase subunit H	12333.11	2.6645
PADG_06515	Mitochondrial protein suaprga1	42293.96	1.7860
PADG_01366	NADH-ubiquinone oxidoreductase	3594.61	*
2. METABOLISM
Amino acid metabolism
PADG_04689	N-acetyl-gamma-glutamyl-phosphate reductase	1084.77	3.6693
PADG_00888	Argininosuccinate synthase	2136.16	2.0138
PADG_01404	Aspartate aminotransferase	709.79	*
PADG_00822	Glutaminase A	922.81	2.9743
PADG_01536	Glutamine synthetase	1055.22	1.7333
PADG_04516	NADP specific glutamate dehydrogenase	2877.60	1.7160
PADG_06144	Saccharopine dehydrogenase	957.32	2.2034
PADG_07907	Acetolactate synthase	2804.99	1.2337
PADG_03466	3 hydroxyisobutyrate dehydrogenase	3258.18	3.0344
PADG_03522	Methylthioadenosine phosphorylase	3828.85	1.8776
PADG_04570	Branched chain amino acid aminotransferase	1148.52	1.5527
PADG_06140	Cysteine desulfurase	2796.06	1.9155
PADG_00405	Choline dehydrogenase	1030.53	1.9348
PADG_05301	Cystathionine beta synthase	1165.74	*
PADG_01564	Methylmalonate semialdehyde dehydrogenase	8284.27	1.8221
PADG_05356	Isochorismatase domain containing protein	3488.56	1.7160
Nitrogen, sulfur and selenium metabolism
PADG_06490	Formamidase	5990.22	4.9530
PADG_00446	Oxidoreductase 2 nitropropane dioxygenase family	7314.76	8.8463
Nucleotide/nucleoside/nucleobase metabolism
PADG_02183	ADP ribose pyrophosphatase	1781.55	1.8404
PADG_07782	Deoxyuridine 5 triphosphate nucleotidohydrolase	24878.03	2.3164
PADG_05321	Mitochondrial nuclease	1758.58	*
PADG_05225	Orotidine-5-phosphate decarboxylase	1514.92	2.2933
PADG_01100	Uracil phosphoribosyltransferase	2680.95	2.0340
C-compound and carbohydrate metabolism
PADG_04148	Alpha mannosidase	2114.50	2.1815
PADG_06740	Betaine-aldehyde dehydrogenase	1220.77	5.0531
PADG_04761	Mannosyl-oligosaccharide glucosidase	912.90	1.6487
PADG_01372	Mannitol-1-phosphate 5-dehydrogenase	3129.09	1.5683
PADG_00912	UDP galactopyranose mutase	4405.84	1.5068
Lipid, fatty acid and isoprenoid metabolism
PADG_04687	3 beta hydroxysteroid dehydrogenase	2342.73	1.7333
PADG_06876	3-hydroxyisobutyryl-CoA hydrolase	1046.66	2.5600
PADG_05783	Farnesyl pyrophosphate synthetase	3366.54	1.8404
PADG_05310	Leukotriene-A4 hydrolase	1020.05	2.2933
Metabolism of vitamins, cofactors, and prosthetic groups
PADG_00607	Riboflavin synthase, alpha subunit	2070.64	1.8040
PADG_04032	Uroporphyrinogen decarboxylase	1473.94	1.6989
Secondary metabolism
PADG_02981	ThiJ/PfpI family protein	2511.77	*
3. CELL RESCUE, DEFENSE AND VIRULENCE
Stress response
PADG_03963	30 kDa heat shock protein	14646.69	2.3164
PADG_02785	Heat shock protein hsp88	5051.58	1.6820
PADG_07715	Heat shock protein HSP90	4502.81	4.6182
PADG_01711	Heat shock protein Hsp90 co chaperone AHA1	5742.96	6.6194
PADG_02030	Heat shock protein Hsp90 co chaperone Cdc37	25585.98	3.3872
PADG_00765	Heat shock protein hsp98	929.91	*
PADG_02761	Heat shock protein SSB1	2611.93	2.3396
PADG_04379	Heat shock protein STI1	5577.76	2.1170
Detoxification
PADG_03163	Cytochrome c peroxidase, mitochondrial	673.26	*
PADG_03841	Disulfide isomerase	23128.93	2.3164
PADG_07418	Superoxide dismutase 1 Cu-Zn	6396.04	1.9739
PADG_01755	Superoxide dismutase 2 Fe-Mn	1392.69	2.7732
PADG_03161	Thioredoxin	783.05	3.1899
PADG_05504	Thioredoxin 1	43554.06	2.7183
PADG_01551	Thioredoxin reductase	3044.29	2.5600
4. CELL CYCLE AND DNA PROCESSING
PADG_04056	14-3-3 protein epsilon	24450.73	2.8864
PADG_05683	Cell division control protein 48	1059.03	3.1582
PADG_02924	G2/M phase checkpoint control protein Sum2	1187.74	2.9743
PADG_02683	UV excision repair protein Rad23	8459.71	1.7507
PADG_03073	Nuclear movement protein nudC	9069.05	1.7160
PADG_05893	Nucleosome assembly protein	2200.74	3.0042
PADG_04614	Prohibitin 1	2306.68	*
PADG_03905	Proliferating cell nuclear antigen	20608.29	1.7860
PADG_00824	Telomere and ribosome associated protein Stm1	14065.76	1.5527
5. TRANSCRIPTION
PADG_02752	116 kDa U5 small nuclear ribonucleoprotein component	102.20	1.6323
PADG_00044	28 kDa ribonucleoprotein	2922.32	*
PADG_00718	Histone chaperone asf1	1006.22	*
PADG_00872	Histone H4	10055.76	2.2034
PADG_03696	Nuclear polyadenylated RNA-binding protein Nab2	1432.10	2.4843
PADG_06844	Nucleolar protein NOP58	1551.40	*
PADG_04966	Phosducin family protein	3392.16	*
PADG_03733	Poly rC binding protein	886.58	*
PADG_00067	Polymerase RNA II DNA directed polypeptide D	776.45	2.5857
PADG_05034	RNA annealing protein Yra1	1551.02	2.0340
PADG_02555	RNA binding domain containing protein	6441.30	1.8589
PADG_05587	U2 small nuclear ribonucleoprotein B	2673.23	1.8589
PADG_02653	Zinc finger protein gcs1	1033.92	*
6. PROTEIN SYNTHESIS
PADG_05535	37S ribosomal protein S5	836.11	2.2933
PADG_01654	Ribosomal protein S6 PA	6300.66	1.5220
PADG_07863	40S ribosomal protein S8	9453.44	1.6989
PADG_05721	60S ribosomal protein L4 A	10638.52	1.5220
PADG_02142	60S ribosomal protein L5	32708.13	1.7860
PADG_02888	60S ribosomal protein L6	2447.45	1.5683
PADG_01387	60S ribosomal protein L7	17142.76	1.8404
PADG_04848	60S ribosomal protein L8 B	25053.46	1.5068
PADG_04106	60S ribosomal protein L11	5499.77	1.5373
PADG_01220	60S ribosomal protein L13	10855.72	1.7860
PADG_05338	60S ribosomal protein L18 B	14638.99	1.5068
PADG_03873	60S ribosomal protein L20	8912.94	1.6161
PADG_04588	60S ribosomal protein L22	20266.76	1.5527
PADG_05939	60S ribosomal protein L27 A	4305.65	1.6487
PADG_00438	Eukaryotic translation initiation factor 3 subunit G	1080.12	*
PADG_00457	Translation initiation factor eIF4G	898.13	*
PADG_07888	Eukaryotic translation initiation factor 5A	2669.58	2.1815
PADG_04730	Nascent polypeptide associated complex subunit alpha	9571.84	1.8776
PADG_04657	Nascent polypeptide associated complex subunit beta	17546.23	1.9937
PADG_02896	Elongation factor 1 beta	32324.12	2.0959
PADG_06265	Elongation factor 1 gamma 1	1764.93	1.9739
PADG_08125	Elongation factor 2	3192.23	1.7860
PADG_01949	Elongation factor Tu	5924.65	7.3155
PADG_06568	TCTP family protein	64119.19	2.1383
7. PROTEIN FATE and DEGRADATION
PADG_00599	26S protease regulatory subunit 6A	2903.07	3.8190
PADG_03149	Aminopeptidase 2	769.93	1.5373
PADG_06314	Carboxypeptidase Y	801.81	2.5345
PADG_05922	Cytosolic non specific dipeptidase	9043.54	1.7860
PADG_05160	Dipeptidyl peptidase	781.58	2.3632
PADG_08599	DnaJ domain protein	772.19	*
PADG_02181	HAD superfamily hydrolase	2779.04	1.6653
PADG_05032	Hsp90 binding co chaperone Sba1	14384.66	3.4556
PADG_07153	M import inner membrane translocase subunit tim13	2287.32	1.6820
PADG_04952	Matrix AAA protease MAP-1	927.74	*
PADG_03274	Mitochondrial import inner membrane translocase subunit tim9	1614.83	2.4596
PADG_07064	Mitochondrial intermembrane space import and assembly protein 40	1424.60	1.5841
PADG_04125	Mitochondrial presequence protease	1102.93	3.0957
PADG_06488	Peptidyl prolyl cis trans isomerase D	20045.84	1.7333
PADG_07599	Peptidylprolyl isomerase B	12316.53	1.6161
PADG_00631	Proteasome 26S subunit	909.92	*
PADG_03680	Proteasome component PRE2	1848.69	1.6487
PADG_06290	Proteasome component PRE5	915.53	1.5683
PADG_01935	Proteasome regulatory particle subunit	1253.31	*
PADG_03192	Proteasome subunit alpha type 5 A	1391.02	2.0340
PADG_07891	Ubiquitin	12157.64	2.4109
PADG_00995	Ubiquitin	13197.01	2.3396
PADG_05837	E3 ubiquitin ligase complex SCF subunit sconC	9700.12	5.1039
PADG_06546	Puromycin sensitive aminopeptidase	1432.88	1.6653
PADG_03221	Saccharolysin	1350.20	1.7860
PADG_01852	Small glutamine rich tetratricopeptide repeat containing protein	5289.29	1.6487
PADG_07422	Serino proteinase/ aqualysin 1	3928.55	2.3869
PADG_08484	T complex protein 1 subunit epsilon	947.95	*
PADG_07460	Vacuolar aminopeptidase	797.77	2.4596
PADG_00634	Vacuolar protease A	1851.99	2.9154
PADG_05820	Xaa Pro aminopeptidase	1528.85	1.8040
PADG_06336	Cell lysis protein cwl1	1536.14	6.0496
8. CELLULAR TRANSPORT, TRANSPORT FACILITIES AND TRANSPORT ROUTES
PADG_04440	14-3-3 like protein 2	56946.13	3.0649
PADG_07508	CRAL TRIO domain containing protein	1437.47	*
PADG_04810	GTP binding nuclear protein GSP1 Ran	5342.34	7.3155
PADG_08342	GTP binding protein YPTM2	2902.09	3.0344
PADG_00424	Importin 8	861.78	*
PADG_06033	NIPSNAP family protein	2960.16	4.2207
9. CELLULAR COMMUNICATION/SIGNAL TRANSDUCTION MECHANISM
Signal Transduction
PADG_06273	Calcineurin subunit B	1632.17	*
PADG_02017	Calmodulin	11287.42	4.1371
PADG_01565	Calreticulin	1586.28	*
PADG_06243	cAMP independent regulatory protein pac2	1166.87	*
PADG_03219	Myosin regulatory light chain cdc4	7924.83	1.7333
PADG_02212	Serine/threonine protein phosphatase	1166.51	*
Cytoskeleton
PADG_12076	Actin	9571.67	*
PADG_00422	Actin cytoskeleton protein VIP1	24088.50	4.4371
PADG_02157	Actin cytoskeleton-regulatory complex protein END3	813.30	1.5068
PADG_00128	Tubulin alpha chain	3020.01	*
PADG_00183	Profilin	10249.74	1.5068
10. PROTEIN WITH BINDING FUNCTION OR COFACTOR REQUIREMENT
Protein binding
PADG_00011	Actin binding protein	1159.75	*
PADG_06165	Involved in nonallelic heterokaryon incompatibility	5680.15	*
PADG_07714	NTF2 and RRM domain containing protein	5234.14	2.6645
PADG_07884	Polyadenylate binding protein	1385.27	2.3396
PADG_04559	Progesterone binding protein	9304.49	2.1170
11. INTERACTION WITH THE ENVIRONMENT
PADG_01626	Iron donor protein CyaY	1641.42	2.0751
12. MISCELLANEOUS
PADG_04175	Inorganic pyrophosphatase	7349.82	1.6989
14.UNCLASSIFIED
PADG_03654	Conserved hypothetical protein	1311.10	2.0959
PADG_00694	Ankyrin repeat protein	2060.09	*
PADG_03203	BAR domain protein	6000.61	2.1815
PADG_03031	CobW domain containing protein	1570.29	*
PADG_02092	Conserved hypothetical protein	2811.28	2.6645
PADG_02388	Conserved hypothetical protein	814.41	*
PADG_03210	Conserved hypothetical protein	2560.42	*
PADG_00211	Conserved hypothetical protein	3818.61	1.5841
PADG_00676	Conserved hypothetical protein	2527.06	1.5068
PADG_02338	Conserved hypothetical protein	16993.36	1.5373
PADG_02343	Conserved hypothetical protein	2221.02	1.8040
PADG_02759	Conserved hypothetical protein	14743.00	1.9937
PADG_05534	Conserved hypothetical protein	1888.07	*
PADG_06080	Conserved hypothetical protein	1930.18	*
PADG_06861	Conserved hypothetical protein	1868.86	*
PADG_07670	Conserved hypothetical protein	8042.98	1.8965
PADG_12447	Conserved hypothetical protein	2643.13	2.8292
PADG_03684	Conserved hypothetical protein	1376.16	*
PADG_08034	Dienelactone hydrolase family protein	4687.69	1.6989
PADG_03115	Hypothetical protein	5399.23	1.5068
PADG_00921	Hypothetical protein	8906.26	1.6323
PADG_02967	Hypothetical protein	4183.88	1.7683
PADG_08368	Hypothetical protein	3912.74	2.9447
PADG_05110	Hypothetical protein	1493.14	*
PADG_03039	Hypothetical protein	999.94	*
PADG_01010	Predicted protein	3288.18	3.5966
PADG_03559	Predicted protein	3270.91	*
PADG_08270	UBX protein domain	1048.72	2.4109
a Identification of differentially regulated proteins from Paracoccidioides genome database (http://www.broadinstitute.org/annotation/genome/paracoccidioides_brasiliensis/MultiHome.html) using the ProteinLynx Global Server vs. 2.4 (PLGS) (Waters Corporation, Manchester, UK).
b Genes annotation from Paracoccidioides genome database or by homology from NCBI database (http://www.ncbi.nlm.nih.gov/)
c Infection/Control means: The level of expression in yeast cells derived from infected lung divided by the level in the control yeast cells.
d Biological process of differentially expressed proteins from MIPS (http://mips.helmholtz-muenchen.de/funcatDB ) and Uniprot databases (http://www.uniprot.org/).
*: identified only in infection.
